# Supplementary material for: Distinct Particle Films Impacts on Olive Leaf Optical Properties and Plant Physiology
Source: Foods. 2021 Jun 4;10(6):1291. doi: 10.3390/foods10061291 (PMC8228084; doi:10.3390/foods10061291)
Supplement: Supplementary file 1 [file foods-10-01291-s001.zip]

Archive with 3 entries (3 files):
- supplementary material.pdf
- supplementary1.tif
- supplementary2.tif
